# Supplementary material for: Multi-Component Botanical Crude Extracts Improve Egg and Meat Quality in Late-Laying Hens Through Gut Microbiota Modulation
Source: Foods. 2025 Oct 12;14(20):3480. doi: 10.3390/foods14203480 (PMC12562306; doi:10.3390/foods14203480)
Supplement: Supplementary file 1 [file foods-14-03480-s001.zip]

Archive with 10 entries (10 files):
- Figure S1.tif
- Figure S2.tif
- Figure S3.tif
- Supplementary Table S1.xlsx
- Supplementary Table S12.xlsx
- Supplementary Table S2,3.xlsx
- Supplementary Table S4,5.xlsx
- Supplementary Table S6,7.xlsx
- Supplementary Table S8.xlsx
- Supplementary Table S9,10,11.xlsx
