# Supplementary material for: Multi-Component Botanical Crude Extracts Improve Egg and Meat Quality in Late-Laying Hens Through Gut Microbiota Modulation
Source: Foods. 2025 Oct 12;14(20):3480. doi: 10.3390/foods14203480 (PMC12562306; doi:10.3390/foods14203480)
Supplement: Supplementary file 1 [file foods-14-03480-s001.zip › Supplementary Table S1.xlsx]

## Sheet: 新建 DOCX 文档 
Supplementary Table S1. Electronic nose sensor names and performance descriptions
Serial number	Sensor Name	Performance Description
1	W1C	aromatic-hydrocarbons
2	W5S	broadrange
3	W3C	aromatic-oxygenated
4	W6S	hydrogen
5	W5C	arom-aliph
6	W1S	broad-methane
7	W1W	sulphur-organic
8	W2S	broad-alcohol
9	W2W	sulph-chlor
10	W3S	methane-aliph
