# Supplementary material for: Multi-Component Botanical Crude Extracts Improve Egg and Meat Quality in Late-Laying Hens Through Gut Microbiota Modulation
Source: Foods. 2025 Oct 12;14(20):3480. doi: 10.3390/foods14203480 (PMC12562306; doi:10.3390/foods14203480)
Supplement: Supplementary file 1 [file foods-14-03480-s001.zip › Supplementary Table S12.xlsx]

## Sheet: 新建 DOCX 文档
Table S12. Effects of feeding BCEs on laying hen meat electronic nose in late laying period
Term	aromatic-hydrocarbons	broadrange	aromatic-oxygenated	hydrogen	arom-aliph	broad-methane	sulphur-organic	broad-alcohol	sulph-chlor	methane-aliph
60d Pectoral
CON	1.041a	1.085a	1.010a	0.997	1.011a	0.930b	0.834a	0.910b	0.888a	0.993a
BCEs	1.013b	0.987b	1.002b	1	1.003b	0.975a	0.802b	1.195a	0.846b	0.983b
SEM	0.01	0.04	0	0.01	0	0.06	0.03	0.47	0.06	0.02
P	0	0	0	0.103	0	0.005	0	0.023	0.007	0.013
60d Leg muscle
CON	1.021	1.034	1.005	1.000b	1.005b	0.968b	0.833a	1.003b	0.867a	1.005
BCEs	1.021	1.026	1.007	1.002a	1.009a	0.990a	0.786b	1.114a	0.825b	1.001
SEM	0.01	0.02	0	0	0	0.02	0.02	0.19	0.05	0.01
P	0.656	0.154	0.161	0.015	0.001	0.001	0	0.029	0.001	0.105
100d Pectoral
CON	1.012b	0.988b	1.002	0.999b	1.002b	0.98	0.798b	1.172a	0.845b	0.999b
BCEs	1.035a	1.079a	1.005	1.008a	1.005a	0.967	0.891a	0.965b	0.932a	1.037a
SEM	0.01	0.04	0.01	0.01	0	0.06	0.03	0.34	0.04	0.05
P	0	0	0.078	0.007	0.004	0.412	0	0.021	0	0.01
100d Leg muscle
CON	1.014b	0.996b	1.004	0.994b	1.005	0.965	0.778b	0.901b	0.821b	0.996b
BCEs	1.026a	1.045a	1.005	1.004a	1.005	0.975	0.830a	1.002a	0.877a	1.003a
SEM	0.01	0.02	0.01	0.01	0.01	0.04	0.02	0.11	0.03	0
P	0	0	0.244	0	0.657	0.322	0	0.001	0	0
