# Supplementary material for: Multi-Component Botanical Crude Extracts Improve Egg and Meat Quality in Late-Laying Hens Through Gut Microbiota Modulation
Source: Foods. 2025 Oct 12;14(20):3480. doi: 10.3390/foods14203480 (PMC12562306; doi:10.3390/foods14203480)
Supplement: Supplementary file 1 [file foods-14-03480-s001.zip › Supplementary Table S2,3.xlsx]

## Sheet: 新建 DOCX 文档
Table S2. Effects of feeding BCEs on egg electronic nose
Term	aromatic-hydrocarbons	broadrange	aromatic-oxygenated	hydrogen	arom-aliph
60d raw egg
CON	1.025b	1.035b	1.005b	1.009	1.005b
BCEs	1.037a	1.069a	1.007a	0.997	1.007a
SEM	0.01	0.04	0	0.04	0
P	0	0.002	0.034	0.219	0.04
60d cooked egg
CON	1.025a	1.051a	1.009a	0.852b	1.008a
BCEs	1.020b	1.033b	1.002b	0.993a	1.004b
SEM	0	0	0	0	0
P	0	0	0	0	0.014
100d raw egg
CON	1.033a	1.058	1.008a	0.997b	1.007a
BCEs	1.014b	1.051	1.002b	1.003a	1.001b
SEM	0.01	0.03	0	0.01	0
P	0	0.375	0	0	0
100d cooked egg
CON	1.016a	1.001b	1.005a	0.998b	1.003
BCEs	1.006b	1.007a	1.002b	1.005a	1.001
SEM	0.01	0	0	0	0
P	0	0	0.021	0	0.09
Different superscript letters indicate significant differences (P < 0.05), while the same letters indicate no significant difference (P > 0.05). The same applies below.
Table S3. Effects of feeding BCEs on egg electronic nose
Term	broad-methane	sulphur-organic	broad-alcohol	sulph-chlor	methane-aliph
60d raw egg
CON	0.967	0.846b	0.987	0.903a	1.004a
BCEs	0.941	0.866a	0.948	0.825b	0.991b
SEM	0.05	0.01	0.2	0.05	0.01
P	0.068	0	0.453	0	0.001
60d cooked egg
CON	0.971b	0.768b	0.973	0.778a	1.002a
BCEs	0.983a	0.785a	0.969	0.697b	1.000b
SEM	0	0	0	0	0
P	0.001	0	0.325	0	0
100d raw egg
CON	0.968b	0.929	0.879	0.878b	0.992b
BCEs	0.993a	0.929	0.926	0.960a	1.003a
SEM	0.02	0.02	0.23	0.11	0.01
P	0	0.887	0.433	0.006	0
100d cooked egg
CON	0.960b	0.915	0.988	0.947	0.998b
BCEs	1.003a	0.914	0.993	0.943	1.002a
SEM	0.04	0.01	0.02	0.02	0
P	0	0.441	0.311	0.374	0.001
