# Supplementary material for: Multi-Component Botanical Crude Extracts Improve Egg and Meat Quality in Late-Laying Hens Through Gut Microbiota Modulation
Source: Foods. 2025 Oct 12;14(20):3480. doi: 10.3390/foods14203480 (PMC12562306; doi:10.3390/foods14203480)
Supplement: Supplementary file 1 [file foods-14-03480-s001.zip › Supplementary Table S4,5.xlsx]

## Sheet: 新建 DOCX 文档
Table S4. Effects of feeding BCEs on egg yolk fatty acids
Term	C14:0	C14:1n5	C15:0	C16:0	C16:1n7	C17:0	C17:1n7	C18:0
60d
CON	0.017	0.003	0.003	1.266	0.144	0.008	0.006	0.451
BCEs	0.02	0.004	0.003	1.505	0.166	0.009	0.006	0.533
SEM	0.001	0	0	0.102	0.011	0.001	0	0.034
P	0.229	0.216	0.433	0.252	0.352	0.497	0.85	0.244
100d
CON	0.012	0.002	0.002	0.852	0.089	0.005	0.003b	0.304
BCEs	0.013	0.002	0.002	0.89	0.094	0.006	0.004a	0.332
SEM	0	0	0	0.031	0.003	0	0	0.01
P	0.683	0.513	0.059	0.555	0.448	0.095	0.001	0.188
Myristic acid: C14:0, Myristoleic acid: C14:1n5, Pentadecanoic acid: C15:0, Palmitic acid: C16:0, Palmitoleic acid: C16:1n7, Heptadecanoic acid: C17:0, cis-10-Heptadecenoic acid: C17:1n7, Stearic acid: C18:0.
Table S5. Effects of feeding BCEs on egg yolk fatty acids
Term	C18:1n9c	C18:2n6c	C18:3n3	C20:1	C20:2	C20:3n6	C22:1n9	C20:4n6	C22:6n3
60d
CON	2.152	0.961	0.044	0.012	0.013	0.009	0.007	0.087	0.038
BCEs	2.561	1.105	0.048	0.014	0.015	0.01	0.004	0.101	0.04
SEM	0.173	0.072	0.003	0.001	0.001	0.001	0.001	0.006	0.002
P	0.249	0.337	0.483	0.598	0.482	0.364	0.147	0.222	0.645
100d
CON	1.416	0.668	0.028b	0.008	0.008	0.006	0.006a	0.068	0.029
BCEs	1.613	0.722	0.033a	0.009	0.009	0.006	0.004b	0.065	0.031
SEM	0.057	0.024	0.001	0	0	0	0	0.002	0.001
P	0.083	0.27	0.04	0.105	0.117	0.301	0.001	0.496	0.438
Oleic acid (cis-9-octadecenoic acid): C18:1n9c, Linoleic acid (cis-9,12-octadecadienoic acid): C18:2n6c, cis-11-Eicosenoic acid: C20:1n9, Alpha-linolenic acid: C18:3n3, cis-11,14-Eicosadienoic acid: C20:2n6, Dihomo-γ-linolenic acid: C20:3n6, cis-13-docosenoic acid: C22:1n9, Arachidonic acid: C20:4n6, Docosahexaenoic acid: C22:6n3.
