# Supplementary material for: Multi-Component Botanical Crude Extracts Improve Egg and Meat Quality in Late-Laying Hens Through Gut Microbiota Modulation
Source: Foods. 2025 Oct 12;14(20):3480. doi: 10.3390/foods14203480 (PMC12562306; doi:10.3390/foods14203480)
Supplement: Supplementary file 1 [file foods-14-03480-s001.zip › Supplementary Table S6,7.xlsx]

## Sheet: 新建 DOCX 文档
Table S6. Effects of feeding BCEs on amino acids in egg yolk and egg white mixture
Term	Asp	Thr	Ser	Glu	Gly	Ala	Val	Met
60d
CON	1.24a	0.595a	0.859a	1.653a	0.411a	0.7a	0.758a	0.406a
BCEs	1.196b	0.564b	0.826b	1.549b	0.396b	0.674b	0.733b	0.388b
SEM	0.008	0.005	0.006	0.015	0.003	0.005	0.006	0.003
P	0.005	0	0.003	0	0.006	0.004	0.033	0.001
100d
CON	1.214a	0.581	0.852a	1.629a	0.407a	0.686a	0.735a	0.41a
BCEs	1.161b	0.562	0.82b	1.547b	0.386b	0.656b	0.693b	0.382b
SEM	0.011	0.005	0.008	0.016	0.004	0.006	0.008	0.005
P	0.015	0.069	0.028	0.005	0.005	0.012	0.004	0.001
Aspartic acid: Asp, Threonine: Thr, Serine: Ser, Glutamic acid: Glu, Glycine: Gly, Alanine: Ala, Valine: Val, Methionine: Met.
Table S7. Effects of feeding BCEs on amino acids in egg yolk and egg white mixture
Term	Ile	Leu	Tyr	Phe	Lys	His	Arg	Pro	Total amino acids
60d
CON	0.618	1.018	0.536	0.662a	0.893	0.304a	0.797a	0.477a	11.929a
BCEs	0.602	1.006	0.543	0.637b	0.907	0.286b	0.757b	0.443b	11.503b
SEM	0.005	0.007	0.004	0.005	0.005	0.003	0.007	0.006	0.083
P	0.106	0.412	0.374	0.005	0.182	0.001	0.001	0.001	0.006
100d
CON	0.59a	0.981a	0.507	0.659a	0.859a	0.29a	0.766	0.467a	11.622a
BCEs	0.555b	0.929b	0.487	0.62b	0.825b	0.276b	0.741	0.448b	11.094b
SEM	0.007	0.011	0.006	0.007	0.008	0.003	0.007	0.004	0.11
P	0.006	0.009	0.07	0.002	0.024	0.012	0.059	0.019	0.012
Isoleucine: Ile, Leucine: Leu, Tyrosine: Tyr, Phenylalanine: Phe, Lysine: Lys, Histidine: His, Arginine: Arg, Proline: Pro.
