# Supplementary material for: Multi-Component Botanical Crude Extracts Improve Egg and Meat Quality in Late-Laying Hens Through Gut Microbiota Modulation
Source: Foods. 2025 Oct 12;14(20):3480. doi: 10.3390/foods14203480 (PMC12562306; doi:10.3390/foods14203480)
Supplement: Supplementary file 1 [file foods-14-03480-s001.zip › Supplementary Table S8.xlsx]

## Sheet: 新建 DOCX 文档
Table S8. Effects of feeding BCEs on slaughter performance of laying hens in the late laying period
Term	Pre-slaughter live weight, kg	Carcass weight, kg	Full eviscerated weight, kg	Semi-eviscerated weight, kg	Abdominal fat weight, g	Pectoral weight, kg	Leg muscle weight, kg
60d
CON	2.083	1.886	1.294	1.557	91	0.195	0.232
BCEs	2.16	2.004	1.346	1.626	107.38	0.221	0.232
SEM	0.17	0.16	0.12	0.15	34.94	0.04	0.03
P	0.289	0.096	0.32	0.273	0.273	0.137	0.938
100d	Pre-slaughter live weight, kg	Carcass weight, kg	Full eviscerate weight, kg	Semi-eviscerated weight, kg	Abdominal fat weight, g	Pectoral weight, kg	Leg muscle weight, kg
CON	2.02	1.867	1.263	1.568	77.002	0.175	0.234
BCEs	2.047	1.924	1.302	1.605	103.314	0.178	0.212
SEM	0.17	0.17	0.14	0.15	34.45	0.02	0.04
P	0.714	0.417	0.523	0.563	0.11	0.795	0.177
60d	Slaughter percentag, %	Semi-eviscerated rate, %	Eviscerated rate, %	Pectoral rate , %	Leg muscle rate, %	Abdominal fat rate, %	Lean rate, %
CON	0.905b	0.747	0.621	0.15	0.179	0.065	0.329
BCEs	0.928a	0.753	0.623	0.154	0.173	0.073	0.327
SEM	0.02	0.03	0.03	0.02	0.02	0.02	0.03
P	0.011	0.581	0.835	0.628	0.413	0.363	0.835
100d	Slaughter percentag,%	Semi-eviscerated rate,%	Eviscerated rate,%	Pectoral rate ,%	Leg muscle rate ,%	Abdominal fat rate,%	Lean rate,%
CON	0.924	0.776	0.626	0.138	0.186	0.057	0.324
BCEs	0.941	0.784	0.634	0.137	0.166	0.072	0.303
SEM	0.03	0.03	0.03	0.01	0.03	0.02	0.04
P	0.165	0.527	0.515	0.841	0.189	0.11	0.258
