# Supplementary material for: Multi-Component Botanical Crude Extracts Improve Egg and Meat Quality in Late-Laying Hens Through Gut Microbiota Modulation
Source: Foods. 2025 Oct 12;14(20):3480. doi: 10.3390/foods14203480 (PMC12562306; doi:10.3390/foods14203480)
Supplement: Supplementary file 1 [file foods-14-03480-s001.zip › Supplementary Table S9,10,11.xlsx]

## Sheet: 新建 DOCX 文档
Table S9. Effects of feeding BCEs on meat quality of laying hens in the late laying period
Pectoral	PH	Meat color- L*	Meat color- A*	Meat color- B*	Drip loss rate, %
60d
CON	5.844	55.495	5.135	9.445	2.067
BCEs	5.953	57.087	3.672	9.988	2.497
SEM	0.37	2.88	1.5	0.69	0.42
P	0.485	0.497	0.248	0.341	0.124
100d
CON	5.96	51.738	5.689	8.508	4.567
BCEs	5.751	51.414	5.292	8.283	4.873
SEM	0.32	3.34	1.68	1.57	1.87
P	0.137	0.819	0.577	0.734	0.792
Table S10. Effects of feeding BCEs on meat quality of laying hens in the late laying period
Leg muscle	PH	Meat color- L*	Meat color- A*	Meat color- B*	Drip loss rate,%
60d
CON	6.022	46.451	14.756	10.166	6.373
BCEs	5.96	46.397	14.803	7.891	5.608
SEM	0.21	3.2	1.87	5.02	3.73
P	0.488	0.968	0.953	0.289	0.742
100d
CON	6.022	46.451	14.756	10.166	6.373
BCEs	5.96	46.397	14.803	7.891	5.608
SEM	0.21	3.2	1.87	5.02	3.73
P	0.488	0.968	0.953	0.289	0.742
Table S11. Effects of feeding BCEs on the nutritional components of laying hen meat in the late laying period
	Pectoral		Leg muscle
Term	Crude protein	Crude fat	Crude protein	Crude fat
60d
CON	0.874	0.065	0.724	0.195
BCEs	0.888	0.057	0.515	0.204
SEM	0.01	0.01	0.19	0.02
P	0.306	0.336	0.486	0.746
100d
CON	0.882a	0.050b	0.79	0.13
BCEs	0.861b	0.068a	0.668	0.256
SEM	0.01	0.01	0.04	0.05
P	0.034	0.044	0.06	0.051
